# Supplementary material for: Recyclability of Post-Consumer Polystyrene at Pilot Scale: Comparison of Mechanical and Solvent-Based Recycling Approaches
Source: Polymers (Basel). 2023 Dec 15;15(24):4714. doi: 10.3390/polym15244714 (PMC10748170; doi:10.3390/polym15244714)
Supplement: Supplementary file 1 [file polymers-15-04714-s001.zip]

Archive with 1 entries (1 files):
- polymers-2699794-supplementary.pdf
